# Supplementary material for: Phlorotannin-Rich Ascophyllum nodosum Seaweed Extract Inhibits Influenza Infection
Source: Viruses. 2024 Dec 15;16(12):1919. doi: 10.3390/v16121919 (PMC11680388; doi:10.3390/v16121919)
Supplement: Supplementary file 1 [file viruses-16-01919-s001.zip]

Archive with 1 entries (1 files):
- viruses-3331010-supplementary.pdf
